# Supplementary material for: In Vitro and In Vivo Translational Insights into the Intraoperative Use of Antiseptics and Lavage Solutions Against Microorganisms Causing Orthopedic Infections
Source: Int J Mol Sci. 2024 Nov 26;25(23):12720. doi: 10.3390/ijms252312720 (PMC11641374; doi:10.3390/ijms252312720)
Supplement: Supplementary file 1 [file ijms-25-12720-s001.zip]

Archive with 1 entries (1 files):
- ijms-3327120-supplementary.pdf
